# Supplementary material for: Prognostic Characteristics of Immune-Related Genes and the Related Regulatory Axis in Patients With Stage N+M0 Breast Cancer
Source: Front Oncol. 2022 Jun 16;12:878219. doi: 10.3389/fonc.2022.878219 (PMC9243266; doi:10.3389/fonc.2022.878219)
Supplement: Supplementary file 1 [file Table_1.csv]

ID	age	age1	ajcc_stage	t_stage	n_stage	pharmaceutical_treatment	radiation_treatment	CDH1	FGFR3	INHBA	S100B	SCG2	risk_score1	risk_score	OS	Status
1	45	~60	I-II	T1-2	N1	yes	no	high	high	low	low	low	-3.569	low	3329	0
2	57	~60	I-II	T1-2	N1	yes	no	low	high	low	low	low	-1.641	high	1279	0
3	29	~60	I-II	T1-2	N1	yes	yes	low	low	low	low	low	0	high	1002	0
4	56	~60	III	T1-2	N2-3	yes	yes	low	low	low	low	low	0	high	2212	0
5	38	~60	I-II	T1-2	N1	yes	yes	low	low	low	low	low	0	high	2246	0
6	57	~60	III	T3-4	N1	yes	yes	low	low	low	low	low	0	high	328	0
7	45	~60	I-II	T1-2	N1	yes	yes	low	low	low	low	low	0	high	2234	0
8	54	~60	III	T1-2	N2-3	yes	yes	low	low	low	low	low	0	high	1135	0
9	67	60~	III	T3-4	N2-3	yes	no	low	low	low	low	high	0.945	high	1429	1
10	38	~60	I-II	T1-2	N1	yes	no	low	low	low	low	low	0	high	1052	0
11	60	~60	III	T1-2	N2-3	yes	yes	low	low	low	low	low	0	high	1124	0
12	54	~60	III	T3-4	N1	yes	yes	low	high	low	low	low	-1.641	high	105	0
13	65	60~	I-II	T1-2	N1	yes	yes	low	low	high	low	high	2.059	high	1350	1
14	56	~60	I-II	T1-2	N1	yes	yes	low	low	low	low	low	0	high	1731	0
15	54	~60	I-II	T1-2	N1	yes	no	high	high	low	low	low	-3.569	low	3168	0
16	69	60~	III	T3-4	N2-3	yes	yes	low	high	high	low	high	0.418	high	972	1
17	50	~60	III	T1-2	N2-3	yes	yes	high	high	high	high	high	-3.381	low	2935	0
18	45	~60	I-II	T1-2	N1	yes	no	high	high	low	low	low	-3.569	low	2894	0
19	47	~60	III	T1-2	N2-3	yes	yes	low	high	low	low	low	-1.641	high	1315	0
20	60	~60	III	T1-2	N2-3	yes	yes	low	low	low	low	low	0	high	2798	1
21	65	60~	I-II	T1-2	N1	yes	yes	low	low	low	low	low	0	high	154	0
22	58	~60	III	T1-2	N2-3	yes	no	high	low	low	low	low	-1.928	high	3069	0
23	49	~60	I-II	T1-2	N1	yes	yes	high	low	low	low	low	-1.928	high	1293	0
24	53	~60	I-II	T1-2	N1	yes	yes	low	low	low	low	low	0	high	1224	0
25	58	~60	I-II	T1-2	N1	yes	no	low	high	low	low	high	-0.696	high	177	0
26	48	~60	I-II	T1-2	N1	yes	no	high	high	low	low	high	-2.624	low	3092	0
27	65	60~	I-II	T1-2	N1	yes	yes	high	high	low	low	high	-2.624	low	2585	0
28	50	~60	III	T1-2	N2-3	yes	yes	high	high	low	low	low	-3.569	low	2576	0
29	31	~60	I-II	T1-2	N1	yes	yes	high	high	low	low	low	-3.569	low	1970	0
30	50	~60	I-II	T1-2	N1	yes	no	high	high	low	low	low	-3.569	low	2990	1
31	49	~60	III	T1-2	N2-3	yes	yes	high	high	low	high	high	-4.495	low	2986	0
32	68	60~	I-II	T1-2	N1	yes	yes	high	high	low	high	high	-4.495	low	2321	0
33	57	~60	I-II	T1-2	N1	yes	no	high	high	low	high	high	-4.495	low	2975	0
34	55	~60	I-II	T1-2	N1	yes	no	high	high	low	high	low	-5.44	low	2988	0
35	46	~60	III	T3-4	N1	yes	yes	high	high	low	low	high	-2.624	low	1581	0
36	55	~60	I-II	T1-2	N1	no	no	high	high	low	low	high	-2.624	low	2968	0
37	48	~60	III	T1-2	N2-3	yes	yes	high	high	low	high	high	-4.495	low	2926	0
38	51	~60	I-II	T1-2	N1	yes	yes	high	high	low	low	low	-3.569	low	2287	0
39	54	~60	I-II	T1-2	N1	yes	no	low	low	low	low	low	0	high	246	0
40	43	~60	I-II	T1-2	N1	yes	no	low	high	low	low	low	-1.641	high	2502	0
41	45	~60	I-II	T1-2	N1	yes	yes	high	high	low	high	high	-4.495	low	2866	0
42	61	60~	I-II	T1-2	N1	yes	yes	high	high	low	low	low	-3.569	low	2862	0
43	61	60~	III	T1-2	N2-3	yes	no	high	high	low	low	low	-3.569	low	2501	0
44	46	~60	I-II	T1-2	N1	yes	no	low	high	low	low	low	-1.641	high	2855	0
45	48	~60	I-II	T1-2	N1	yes	no	high	high	low	low	low	-3.569	low	2827	0
46	55	~60	I-II	T1-2	N1	yes	no	high	high	low	high	high	-4.495	low	2826	0
47	63	60~	I-II	T1-2	N1	yes	no	high	high	low	low	low	-3.569	low	2810	0
48	71	60~	I-II	T1-2	N1	yes	no	high	high	low	low	low	-3.569	low	2312	0
49	50	~60	I-II	T1-2	N1	yes	yes	high	high	low	low	low	-3.569	low	2792	0
50	59	~60	III	T1-2	N2-3	yes	yes	high	high	low	low	low	-3.569	low	2750	0
51	56	~60	III	T1-2	N2-3	yes	yes	high	low	low	low	low	-1.928	high	2756	0
52	47	~60	III	T1-2	N2-3	yes	yes	high	low	low	low	low	-1.928	high	2761	0
53	34	~60	I-II	T1-2	N1	yes	yes	high	high	low	high	high	-4.495	low	2748	0
54	51	~60	III	T1-2	N2-3	yes	yes	high	high	low	high	high	-4.495	low	2452	0
55	40	~60	I-II	T1-2	N1	yes	no	high	high	low	high	low	-5.44	low	2404	0
56	47	~60	III	T3-4	N2-3	yes	yes	high	high	low	high	high	-4.495	low	1505	0
57	60	~60	III	T1-2	N2-3	yes	yes	high	high	high	high	high	-3.381	low	2722	0
58	32	~60	I-II	T1-2	N1	yes	yes	high	low	low	low	low	-1.928	high	1341	0
59	49	~60	III	T3-4	N1	yes	yes	high	high	low	low	low	-3.569	low	2715	0
60	42	~60	I-II	T1-2	N1	yes	no	high	high	low	low	low	-3.569	low	2627	0
61	46	~60	III	T1-2	N2-3	yes	yes	high	high	low	low	low	-3.569	low	2699	0
62	46	~60	III	T3-4	N2-3	yes	no	high	low	low	low	low	-1.928	high	2812	0
63	54	~60	III	T1-2	N2-3	yes	yes	high	high	low	low	low	-3.569	low	1280	0
64	43	~60	I-II	T1-2	N1	yes	yes	high	high	low	high	low	-5.44	low	2666	0
65	49	~60	III	T1-2	N2-3	yes	yes	high	high	low	low	low	-3.569	low	1861	0
66	57	~60	I-II	T1-2	N1	yes	yes	high	high	low	low	low	-3.569	low	1549	0
67	68	60~	I-II	T1-2	N1	yes	no	high	low	low	low	low	-1.928	high	738	0
68	40	~60	III	T1-2	N2-3	yes	yes	high	high	low	low	high	-2.624	low	2660	0
69	50	~60	III	T3-4	N2-3	yes	yes	low	high	low	low	low	-1.641	high	2792	0
70	55	~60	III	T1-2	N2-3	yes	yes	high	high	low	low	low	-3.569	low	2728	0
71	39	~60	I-II	T1-2	N1	yes	yes	low	low	low	low	low	0	high	2645	0
72	56	~60	III	T1-2	N2-3	yes	yes	low	high	low	low	low	-1.641	high	2650	0
73	59	~60	I-II	T1-2	N1	yes	no	low	high	high	low	high	0.418	high	197	0
74	62	60~	I-II	T1-2	N1	yes	no	low	high	low	low	low	-1.641	high	80	0
75	52	~60	III	T3-4	N2-3	yes	yes	low	low	low	low	high	0.945	high	1112	1
76	48	~60	I-II	T1-2	N1	yes	no	low	low	low	low	high	0.945	high	431	0
77	67	60~	I-II	T1-2	N1	yes	yes	high	high	high	low	high	-1.51	high	71	0
78	50	~60	I-II	T1-2	N1	yes	yes	low	low	low	low	low	0	high	1168	0
79	45	~60	III	T1-2	N2-3	yes	yes	high	high	high	low	high	-1.51	high	2365	0
80	60	~60	I-II	T1-2	N1	no	no	low	high	high	low	low	-0.527	high	634	0
81	59	~60	I-II	T1-2	N1	yes	no	high	high	high	low	high	-1.51	high	257	0
82	61	60~	I-II	T1-2	N1	yes	no	low	high	high	low	high	0.418	high	267	1
